# Supplementary material for: Guar-Based Injectable Hydrogel for Drug Delivery and In Vitro Bone Cell Growth
Source: Bioengineering (Basel). 2023 Sep 15;10(9):1088. doi: 10.3390/bioengineering10091088 (PMC10525255; doi:10.3390/bioengineering10091088)
Supplement: Supplementary file 1 [file bioengineering-10-01088-s001.zip]

Archive with 1 entries (1 files):
- bioengineering-2589704-supplementary.pdf
